# Supplementary material for: Neuronal pentraxin 2 is required for facilitating excitatory synaptic inputs onto spinal neurons involved in pruriceptive transmission in a model of chronic itch
Source: Nat Commun. 2022 May 2;13:2367. doi: 10.1038/s41467-022-30089-x (PMC9061767; doi:10.1038/s41467-022-30089-x)
Supplement: Supplementary file 4 — Source Data [file 41467_2022_30089_MOESM4_ESM.xlsx]

## Sheet: Figure 1g
Fig. 1g	Membrane potential
	Pre	Post
1	-56.606	-53.9026
2	-64.469	-50.2889
3	-76.4598	-70.3963
4	-67.7019	-55.9937
5	-52.6047	-49.9508
6	-68.1906	-42.6249
7	-63.2334	-59.3637
8	-53.56	-44.7064
9	-74.0241	-71.7469
10	-61.5007	-58.4405
11	-62.9292	-59.0505
12	-65.3108	-60.6
13	-50.6155	-48.7855
14	-52.3034	-39.5256
15	-61.6334	-60.1
16	-60.0612	-56.3552
17	-72.4179	-69.4464
18	-57.7985	-55.4724
19	-60.5162	-58.5664
20	-57.1848	-55.716
21	-57.4399	-54.1385

## Sheet: Figure 1h
Fig. 1h
Saline			CNO
1	4		1	69
2	23		2	98
3	0		3	90
4	7		4	78

## Sheet: Figure 1j
Fig. 1j
Vehicle	Frequency	Amplitude		DCP	Frequency	Amplitude
1	2.31833	8.37824		1	5.15167	8.87413
2	4.21333	8.96565		2	7.275	8.25132
3	0.645	8.36921		3	2.79167	11.0442
4	1.30167	7.35526		4	1.49833	10.9059
5	1.10167	8.41039		5	6.30167	10.6414
6	0.833333	7.47036		6	2.255	12.6075
7	2.815	11.0758		7	8.8	12.0296
8	2.43167	12.7609		8	3.96333	15.9448
9	2.78	13.9447		9	3.30167	13.629
10	2.705	9.14628		10	3.05333	12.0699
11	1.43667	9.79366		11	3.71667	9.36592
				12	7.415	12.2034
				13	6.03833	10.2021
				14	18.2383	12.0188

## Sheet: Figure 1m
Fig. 1m
SPF	Frequency	Amplitude		CV	Frequency	Amplitude
1	2.791	8.98972		1	1.509	5.93638
2	0.089	10.1014		2	3.503	8.65916
3	0.617	12.8139		3	2.304	10.1548
4	1.603	7.49372		4	2.043	10.1249
5	1.975	7.83659		5	6.792	11.2376
6	2.566	7.94334		6	5.623	14.0143
7	2.306	6.64926		7	4.054	9.93948
8	1.519	10.6086		8	6.576	13.3054
9	1.922	11.1553		9	6.914	15.6044
10	3.917	10.0336		10	2.61	12.2722
11	0.388	8.92097		11	2.816	10.4024
12	0.539	7.72697		12	3.72	9.47543
13	0.809	8.45845		13	4.083	14.4449
14	0.553	8.4007		14	5.046	14.5769
15	3.389	9.69686		15	3.887	8.96076
16	1.847	8.67669		16	3.746	8.33196
				17	3.22	9.86518
				18	5.249	12.8379

## Sheet: Figure 2a
Fig. 2a	Nptx2 mRNA (relative)
	Vehicle				DCP
	DRG	SC			DRG	SC
1	0.844411	0.127678		1	2.38692	0.169795
2	2.37232	0.111484		2	2.1126	0.156996
3	0.705404	0.114084		3	1.97916	0.134221
4	0.757679	0.154903		4	6.56594	0.183999
5	0.676287	0.175723		5	2.28447	0.171117
6	0.643895	0.125923		6	1.78976	0.133747

## Sheet: Figure 2b
Fig. 2b	Nptx2 mRNA (relative)
SPF			CV
1	1.26849		1	5.16929
2	0.678066		2	5.46641
3	0.560233		3	3.25726
4	1.572		4	3.80973
5	0.921211		5	8.83825

## Sheet: Figure 2d
Fig. 2d
	Vehicle
	1	2	3	4
% of NPTX2+ neurons	0.0544373	0.123229	0.0835767	0.111269
IF intensity of NPTX2+ neurons	3017.36	3557.92	3337.56	3421.23
	DCP
	1	2	3	4
% of NPTX2+ neurons	0.228478	0.403834	0.185103	0.253089
IF intensity of NPTX2+ neurons	4298.02	5193.88	4058.17	4666.31

## Sheet: Figure 2f
Fig. 2f	% of NPTX2+ DRG neurons colocalized with markers per total NPTX2+ neurons
CGRP+ NPTX2+			VGLUT2+ NPTX2+			TRPV1+ NPTX2+			NF200+ NPTX2+			IB4+ NPTX2+
1	0.911172		1	0.68		1	0.174908		1	0.370319		1	0.0799911
2	0.848052		2	0.899		2	0.462288		2	0.39339		2	0.0735294
3	0.742188		3	0.891		3	0.382812		3	0.387681		3	0.0547059
4	0.689061					4	0.310939		4	0.28483		4	0.176449

## Sheet: Figure 3b
Fig. 3b
WT
Vehicle	Frequency	Amplitude		DCP	Frequency	Amplitude
1	2.676	11.024		1	4.558	14.3635
2	2.607	12.7455		2	2.559	12.4168
3	0.802	11.8254		3	1.153	16.3343
4	1.043	8.93469		4	4.822	12.6606
5	3.721	6.19557		5	7.534	11.7097
6	2.805	10.2045		6	5.379	11.3491
7	3.194	10.867		7	7.289	15.7629
8	0.729	6.40912		8	2.53	9.36946
9	5.081	10.7157		9	2.386	7.77167
10	0.675	9.49608		10	4.177	15.8762
11	5.399	9.16229		11	6.521	10.6939
12	1.784	11.3177		12	2.842	11.3828
13	2.947	12.7327		13	5.223	15.8441
14	1.809	10.346
15	4.492	11.1293
16	0.576	7.92316
NPTX2 KO
Vehicle	Frequency	Amplitude		DCP	Frequency	Amplitude
1	1.799	8.17839		1	0.982	7.47561
2	0.472	8.67261		2	2.11	8.30671
3	0.496	8.31317		3	4.556	8.28029
4	0.89	8.2354		4	2.907	7.13809
5	3.179	11.4035		5	0.611	6.84421
6	0.092	7.52129		6	0.612	6.44699
7	1.712	9.49767		7	3.816	8.7897
8	2.387	10.6657		8	3.757	8.77665
9	1.35	11.463		9	4.332	11.3356
10	3.6843	10.5527		10	1.586	14.0551
11	1.148	11.3799		11	3.173	8.55493
12	4.892	8.64144		12	3.211	11.2105
				13	1.673	10.2574
				14	0.87	8.42862
				15	1.004	10.6513

## Sheet: Figure 4a
Fig. 4a	Scratching
NPTX2-WT	Pre	Post		NPTX2-KO	Pre	Post
1	4479	62523		1	6714	39716
2	6558	75054		2	5898	52723
3	4714	58895		3	4734	35647
4	3718	32506		4	5480	27412
5	6312	46278		5	8308	38632
6	9547	27647		6	9150	18787
7	7810	38315		7	8751	36981
8	8853	53771		8	12546	16641
9	10666	49369		9	8923	29565
10	10334	51285		10	9436	38085
11	5877	36915		11	13035	33202

[truncated: 11 more sheets: Figure 4b, Figure 4c, Figure 4d, Figure 4g, Figure 4h, Supplementary Fig. 1b, Supplementary Fig. 2b, Supplementary Fig. 2d, Supplementary Fig. 4, Supplementary Fig. 5b, Supplementary Fig. 6a]
